# Supplementary material for: Genome-Wide Identification of Novel miRNAs and Infection-Related Proteins in Leishmania major via Comparative Analysis of the Protozoa, Vectors, and Mammalian Hosts
Source: Pathogens. 2025 Oct 21;14(10):1068. doi: 10.3390/pathogens14101068 (PMC12567135; doi:10.3390/pathogens14101068)
Supplement: Supplementary file 1 [file pathogens-14-01068-s001.zip]

Archive with 1 entries (1 files):
- pathogens-3912889-supplementary.pdf
